# Supplementary material for: Endocardial Endothelial Dysfunction and Unknown Polymorphic Composite Accumulation in Heart Failure
Source: Biomedicines. 2021 Oct 13;9(10):1465. doi: 10.3390/biomedicines9101465 (PMC8533412; doi:10.3390/biomedicines9101465)
Supplement: Supplementary file 1 [file biomedicines-09-01465-s001.zip]

Archive with 1 entries (1 files):
- biomedicines-1360609-supplementary.pdf
